# Supplementary material for: Structure Prediction, Evaluation, and Validation of GPR18 Lipid Receptor Using Free Programs
Source: Int J Mol Sci. 2022 Jul 18;23(14):7917. doi: 10.3390/ijms23147917 (PMC9319093; doi:10.3390/ijms23147917)
Supplement: Supplementary file 1 [file ijms-23-07917-s001.zip]

Archive with 1 entries (1 files):
- ijms-1779275-supplementary.pdf
